# Supplementary material for: Opioidergic modulation of monetary incentive delay fMRI responses
Source: Psychopharmacology (Berl). 2025 Feb 12;242(8):1743–56. doi: 10.1007/s00213-025-06753-7 (PMC12296811; doi:10.1007/s00213-025-06753-7)
Supplement: Supplementary file 1 — Supplementary Material 1 [file 213_2025_6753_MOESM1_ESM.xlsx]

## Sheet: Sheet1
COMBINED HIGH & LOW REWARD > NEUTRAL ANTICIPATION CONTRAST
		mean beta estimates
	Condition	Fent-1	Fent-1	Fent-1	Fent-1	Fent-1		Fent-2	Fent-2	Fent-2	Fent-2	Fent-2		Nalox	Nalox	Nalox	Nalox	Nalox		Placebo	Placebo	Placebo	Placebo	Placebo
Subject	ROIs	A. Cingulate	A. Insular	Caudate	NAcc	Putamen		A. Cingulate	A. Insular	Caudate	NAcc	Putamen		A. Cingulate	A. Insular	Caudate	NAcc	Putamen		A. Cingulate	A. Insular	Caudate	NAcc	Putamen
1		-	-	-	-	-		-	-	-	-	-		-	-	-	-	-		0.49665	0.37318	0.32276	0.34889	0.19111
2		-	-	-	-	-		1.4201	0.7967	1.0194	0.66868	0.65098		0.53745	0.69065	0.62576	0.29362	0.57588		0.50076	0.64174	0.35026	0.26423	0.30245
3		-0.1728	0.18764	0.31419	0.21252	0.17672		-	-	-	-	-		-	-	-	-	-		-	-	-	-	-
4		0.55826	0.61184	0.576	0.64849	0.55636		0.25576	0.082948	0.30261	0.15764	0.16049		0.26906	0.34043	0.080094	0.18117	0.28862		-0.046424	-0.12269	0.090058	0.17143	-0.045653
5		-	-	-	-	-		0.59556	0.82635	0.2736	0.26431	0.18596		0.49866	0.64792	0.29447	0.31362	0.47042		0.50461	0.66733	0.20776	0.18252	0.20537
6		0.36474	0.17017	0.13763	0.19732	-0.059097		0.39303	0.68048	-0.078506	-0.17224	0.035497		0.51655	0.17419	0.091772	0.17823	0.10473		0.90292	0.74492	0.81296	0.63682	0.61071
7		-0.44395	-0.44612	-0.67229	-0.41537	-0.32001		0.41436	0.47633	0.10413	0.2516	0.21953		0.11943	0.40245	0.29227	0.37779	0.25362		0.1371	0.16127	0.27678	0.36095	0.18916
8		0.6342	0.73027	0.56793	0.59058	0.53827		0.71115	0.41606	0.54441	0.58547	0.4602		-	-	-	-	-		0.17513	0.12042	0.18152	0.15043	0.14462
9		0.28232	0.59728	0.24149	0.37599	0.18071		-	-	-	-	-		-	-	-	-	-		-	-	-	-	-
10		1.0263	0.91	0.58285	0.64489	0.58652		0.43425	0.20423	0.053803	0.21057	-0.056998		-0.15493	0.33076	0.057427	0.039822	0.069685		0.62976	0.64186	0.72204	0.68357	0.48666
11		-0.064111	0.12442	-0.025934	-0.024	0.0097116		0.49662	0.37638	0.32108	0.39744	0.28062		0.71326	0.71641	0.36281	0.42329	0.42144		0.59666	0.52463	0.26739	0.49309	0.32171
12		-	-	-	-	-		1.2698	0.77366	0.38926	0.55792	0.52755		-	-	-	-	-		1.0096	0.74234	0.87698	1.0484	0.70222
13		0.38497	0.40904	0.12468	0.028674	0.40229		0.68731	0.62787	0.41139	0.34044	0.51363		0.35435	0.32525	0.018677	-0.055048	0.16186		0.11917	0.45721	0.30833	0.281	0.37403
14		0.22909	0.47398	0.21747	0.15115	0.13812		0.35268	0.2967	0.44162	0.23001	0.1271		0.68342	0.69703	0.51633	0.41336	0.44036		0.195	-0.033705	0.098681	0.12347	-0.0013085
15		0.15389	0.089434	-0.11767	-0.019498	0.084474		0.32666	0.57937	0.25153	0.3565	0.47155		0.036001	-0.21173	0.15327	0.20752	0.039541		0.061753	-0.050919	-0.014089	-0.035795	-0.070317
16		0.48199	0.70732	0.54045	0.51371	0.48996		0.29025	0.38891	0.3391	0.32254	0.10528		-	-	-	-	-		0.18396	0.35051	0.016705	0.014153	0.26924
17		0.012302	0.1192	0.46133	0.28862	0.29792		0.18937	0.38611	0.36467	-0.0087746	0.25509		0.2959	0.39764	0.4522	0.33739	0.2911		-	-	-	-	-
18		-0.062027	0.021492	-0.057571	0.0046914	0.023196		0.30364	-0.1336	0.25433	0.26407	0.15417		-0.42992	-0.43033	-0.31071	-0.28571	-0.24065		-0.02896	-0.032511	-0.093372	-0.086613	-0.053944
19		-0.12507	0.10162	-0.097831	-0.20118	-0.086932		0.19274	0.12079	0.088861	0.13623	0.04573		-	-	-	-	-		0.13313	0.11308	0.17543	0.24788	0.26118
20		0.098179	0.12697	0.058536	-0.00075367	0.19418		0.80182	0.46044	0.44358	0.28263	0.23634		0.45347	0.2519	0.21829	0.44901	0.10692		0.054268	0.20863	-0.1041	-0.1049	-0.14083
21		0.15146	0.35504	0.17858	0.080447	0.14946		-0.062352	-0.23162	-0.4615	-0.11863	-0.11505		-0.22651	0.049687	-0.064627	-0.25122	0.034079		-0.22255	0.19503	-0.19791	-0.30748	0.097306
22		1.1335	1.025	0.89492	0.98483	0.93066		0.33742	0.50292	0.36472	0.32554	0.35246		0.017638	0.11163	-0.14488	-0.20936	-0.011065		0.13321	0.016348	-0.089757	-0.089537	0.029846
23		0.49481	0.37739	0.43523	0.17702	0.15953		0.91611	0.70986	0.72581	0.32633	0.62493		0.6586	0.29543	0.21927	0.1159	0.039284		-0.14068	0.028927	0.31621	0.13636	0.11115
24		0.1752	0.21161	-0.030715	-0.28431	-0.039253		0.28096	0.12758	0.056986	-0.0029073	0.077074		-0.45588	-0.53863	-0.38901	-0.31768	-0.12818		-0.45876	0.079081	-0.042749	0.056611	0.016865
