# Supplementary material for: Opioidergic modulation of monetary incentive delay fMRI responses
Source: Psychopharmacology (Berl). 2025 Feb 12;242(8):1743–56. doi: 10.1007/s00213-025-06753-7 (PMC12296811; doi:10.1007/s00213-025-06753-7)
Supplement: Supplementary file 2 — Supplementary Material 2 [file 213_2025_6753_MOESM2_ESM.xlsx]

## Sheet: Sheet1
COMBINED HIGH & LOW REWARD > NEUTRAL ANTICIPATION CONTRAST
		mean beta estimates
	Condition	Fent-1	Fent-1	Fent-1	Fent-1	Fent-1		Fent-2	Fent-2	Fent-2	Fent-2	Fent-2		Nalox	Nalox	Nalox	Nalox	Nalox		Placebo	Placebo	Placebo	Placebo	Placebo
Subject	ROIs	A. Cingulate	A. Insular	Caudate	NAcc	Putamen		A. Cingulate	A. Insular	Caudate	NAcc	Putamen		A. Cingulate	A. Insular	Caudate	NAcc	Putamen		A. Cingulate	A. Insular	Caudate	NAcc	Putamen
1		-	-	-	-	-		-	-	-	-	-		-	-	-	-	-		0.032978	0.055496	0.029351	0.0087134	-0.14689
2		-	-	-	-	-		1.1234	0.90514	1.0084	0.70985	0.65749		0.73216	0.7287	1.0037	0.38636	0.80193		0.79404	0.71794	0.38829	0.40668	0.3797
3		-0.058783	0.22617	0.27949	0.14988	0.11625		-	-	-	-	-		-	-	-	-	-		-	-	-	-	-
4		0.34863	0.3995	0.4035	0.3409	0.30853		0.27794	-0.028096	0.16842	0.050253	0.066971		-0.047346	0.12024	0.12066	0.08188	0.15304		-0.2277	-0.17939	-0.051697	-0.069262	-0.29616
5		-	-	-	-	-		0.30439	0.45698	0.029532	0.15225	0.098353		0.46163	0.50799	0.39395	0.34772	0.41828		0.31012	0.54068	0.097039	0.12369	0.15686
6		0.016513	0.0082291	-0.03258	0.02293	-0.21852		0.14582	0.36382	-0.12648	-0.28992	-0.060888		0.096991	-0.0061499	-0.0757	-0.018379	-0.04822		0.78897	0.47675	0.6151	0.59342	0.30361
7		-0.11767	-0.12654	-0.24384	-0.15153	-0.15851		-0.023291	-0.03169	-0.1492	-0.051223	-0.079684		0.29755	0.59465	0.34628	0.39664	0.33191		0.096651	0.057068	0.20352	0.16029	0.14364
8		0.35416	0.33107	0.31173	0.28335	0.27095		0.48881	0.36343	0.37975	0.43625	0.31615		-	-	-	-	-		0.094389	0.062287	0.012342	0.048682	0.048576
9		0.66718	1.0067	0.45348	0.61268	0.45994		-	-	-	-	-		-	-	-	-	-		-	-	-	-	-
10		0.43068	0.32729	0.36812	0.40562	0.35046		0.48758	0.25342	0.33005	0.26384	0.084557		0.035206	0.31589	-0.054223	0.062743	-0.014061		0.85901	0.72951	0.89693	0.82535	0.51577
11		-0.13897	0.11948	-0.040677	0.030558	0.012383		0.155	0.15608	0.20249	0.27054	0.13458		0.15936	0.40623	0.17562	0.039052	0.18071		-0.23613	0.18754	0.20292	0.2518	0.13516
12		-	-	-	-	-		1.1148	0.4454	0.39436	0.36434	0.58514		-	-	-	-	-		0.69468	0.50324	0.55881	0.64817	0.46934
13		0.33529	0.62002	0.12316	0.0066533	0.41933		0.32407	0.51707	0.30496	0.22898	0.25416		0.32343	0.32427	0.16999	0.06876	0.14384		0.55031	0.62021	0.64113	0.44831	0.53947
14		0.58274	0.53735	0.48165	0.40094	0.20753		0.38625	0.29312	0.3719	0.098323	-0.030488		0.45469	0.56261	0.28264	0.22794	0.2623		0.26773	0.11185	0.24827	0.23227	0.11897
15		-0.0020028	0.21554	0.11642	0.18675	0.11328		0.035641	0.17551	-0.047828	0.049047	0.066462		-0.55706	-0.55244	-0.13493	-0.043148	-0.20469		0.11555	0.17254	0.19035	0.17072	0.099136
16		0.69052	0.77599	0.7627	0.57182	0.69		-0.053914	0.25115	0.04706	0.065019	0.016835		-	-	-	-	-		0.016799	0.31567	-0.14927	-0.21402	0.11985
17		-0.21667	0.0020683	0.19127	0.13368	0.073715		0.33172	0.34999	0.35854	0.039733	0.25062		0.075114	0.18041	0.36985	0.25148	0.13026		-	-	-	-	-
18		-0.36387	-0.13398	-0.21396	-0.098014	-0.124		0.21573	0.081499	0.14247	0.19827	0.13713		-0.43125	-0.2616	-0.20989	-0.19984	-0.22511		-0.36056	-0.11593	-0.1532	-0.15864	-0.14464
19		0.012005	0.15183	0.045703	-0.046271	0.090953		0.26095	0.066478	0.064419	0.14668	0.11503		-	-	-	-	-		0.72194	0.12885	0.4395	0.56229	0.32992
20		-0.13218	0.39253	-0.054562	-0.28521	0.14469		0.79919	0.33888	0.42333	0.33649	0.26445		-0.29855	-0.20531	-0.25208	-0.21401	-0.26479		0.82499	0.52619	0.46127	0.40121	0.22547
21		0.27539	0.42622	0.22064	0.22124	0.15395		-0.24508	-0.10011	-0.10577	-0.17416	0.0069429		-0.30158	-0.059882	-0.25343	-0.22386	-0.060163		0.078426	0.13781	0.22875	-0.014629	0.33204
22		0.94478	0.88938	0.82582	0.83529	0.70933		0.13615	0.30653	0.10004	0.24111	0.16991		-0.0053533	0.27295	-0.091544	0.078435	0.054283		-0.033162	0.059525	-0.12776	-0.059898	0.0055865
23		0.58531	0.49223	0.50188	0.2628	0.23635		0.8993	0.70511	0.5899	0.10215	0.41188		0.69139	0.39926	0.30622	0.13667	0.08295		-0.096458	0.023466	0.28096	0.12506	-0.020343
24		-0.13506	-0.22888	0.10353	-0.012489	-0.15943		0.25065	0.54786	0.01037	-0.029786	0.036975		-0.88449	-0.63869	-0.59873	-0.37315	-0.32963		-0.76283	-0.15182	-0.14406	-0.013629	-0.11732
